# Supplementary material for: National Surveillance-Based Retrospective Ecological Longitudinal Analysis of Stroke Incidence Trends and Health-Screening Indicators in Korea, 2011–2023, with Model-Based Projections to 2028 Using National Health Insurance Service Data
Source: Healthcare (Basel). 2026 Jun 23;14(13):1815. doi: 10.3390/healthcare14131815 (PMC13362448; doi:10.3390/healthcare14131815)
Supplement: Supplementary file 1 [file healthcare-14-01815-s001.zip]

Archive with 1 entries (1 files):
- healthcare-4368461-supplementary.pdf
